# Supplementary material for: A hydrophobic residue stabilizes dimers of regulatory ACT-like domains in plant basic helix–loop–helix transcription factors
Source: J Biol Chem. 2021 Apr 24;296:100708. doi: 10.1016/j.jbc.2021.100708 (PMC8202348; doi:10.1016/j.jbc.2021.100708)
Supplement: Table S1 [file mmc2.xlsx]

## Sheet: Sheet1
Supplementary Table S1. Information of bHLH transcription factor with ACT domain in Zea mays
Subfamilya	Locus*	Description	TFome Name	Y2H resultb	Sequence
Ia	GRMZM2G045883	ZmbHLH161	pUT3414	-	GVADIEVSLAESHANVKVLAARRPRQLLRMVVALQCLGLTVLHLNVTTTADHLALYSLSLKMEDECRLSPSVDDIAAAVNEILADISDECARGGPGH
Ia	GRMZM2G091003	ZmbHLH13	pUT4694	-	GVADVEVALVEAHGSIRVMTARRPGQLVCLVTALQALRLAVLHLSVTTLDALVLYSISVKVEEGCGLATADDVAAAVHHVLCIVDAEATDQQLLAAARPQ
Ia	AC233899.1_FG002	ZmbHLH21		Not tested	AVADVEVTMVEGHASLKVLARRRPKQLLKLVAGLHQLRIPPLHLNVTTVDAMVLYTFSLKVEDDSNMGSVEDIAAAVHEIIGS
Ia	GRMZM2G162450	ZmbHLH22	pUT5691	Not tested	CLADIEVRALGADAMIKILSRRRPGQLIKTIAALEDMQMSILHTNITTIEQTVLYSFNVKIVGEARYSAEDIAGAVHQILSFIDVNYSL
Ia	GRMZM2G086474	ZmbHLH134	pUT5889	-	AVADVEVGVVVDAHASLRVMAPRRPGQLLRMVAGMQALGLAVLHLNVATAAVDATALYTLSLKVEEGCALATAEEIAAAVHHVLCIIDAEATPQRLLAAGAPGTGQPDV
Ia	GRMZM2G064638	ZmbHLH139	pUT3408	-	ALPDVKVEFAGPNLVLKTVSHRAPGQALKIIAALESLSLQILHVSVSAVDDTMLHSFTIKIGIECELSAEELVQEIQQTLL
Ia	GRMZM2G082586	ZmbHLH105	pUT6179	-	ADVEATMVESHANLRVLSRRRPRQLLRLVLGLQGHRLTVLHLNMSSAGHMVLYSFSLKVEDDCPLTSVDEIAGAAHQIVEKINEEQGGGSLE
Ia	GRMZM2G085751	ZmbHLH24	pUT3406	-	RLPDVKVEFAGPNLVLKTVSHRSPGQALKIIAALESLPLEILHVSVSTVDDTMVHSFTIKIGIECELSAEELVQEIQQTLL
Ia	GRMZM2G006631	ZmbHLH160		-	AAADIEVTMVEGHASLKVLARRRPKQLLKLVAGLHQLRVPPLHLNVTAAVDAMVLYTFSLKVEDDSKMGSVEDIATAVHEILGS
Ia	GRMZM2G015666	ZmbHLH33	pUT6109	-	VADVEATMVESHANLRVLSRRRPRQLLRLVLGLQGHRLTVLHLNMSSGAHMVLYSFSLKVEDDCQLTSVGEIAAAAHHIVEKINEEQNKAAA
Ia	GRMZM2G045109	ZmbHLH34		-	VLPDVKVEFSGANLVVKTVSHRAPGQTVKVIAALEGRSLEILDAKINTINDTAVNSYTIKIGIKCELSAEELVQEIQEAFS
Ia	GRMZM2G111146	ZmbHLH53	pUT3432	-	GVADVEVTLVETHASVRVMTARRPGQLLSLVTGLQALRLAVLHLSVVTALDALVLYTTSVKVEEGCGLATADDIAAAVHHVLCIIDAEATEQQLLAAAGPQPQ
Ib(1)	GRMZM2G147685	ZmbHLH167		-	SGQNVVVSVASNEAYINLHSPRQPAGTLTKALFVLERHRIDVVTTTISTQDGFHMYGIHARVNSASASARFPENLCAEDRFKLAVSEMLQL
II	AC233960.1_FG005	ZmbHLH122		-	KECDVDVRIVDDEINIKFTEKKRANSLLCAAKVLEEFHLELIHVVGGIIGDHHIFMFNTKIPKGSSVYACAVAKKLLEAVEI
II	GRMZM2G021276	ZmbHLH16	pUT5630	-	KDTSVDVRIVEEDVNIKLTKRRRDGCLAAASRALDDLRLDLVHLSGGKIGDCQIYMFNTKIHKGSSVFASAVAGRLMEVVDEY
IIIa+c	GRMZM2G119823	ZmbHLH108	pUT6163	-	EVLELRVSEVGDHVLVVSVTCRKRRDAMARVCRAIEDLRLRVITANVTSVAGCHVHTVFVEVDKIDHIQVKNMIEAALTLLDAPGSPHSSMSYYET
IIIa+c	GRMZM2G107672	ZmbHLH37	pUT4952	-	RVTHVGAVQVGEGRFFVTVECERRDGVAAPLCAAAESLACFRVETSSVGGRSGPDRVVSMSTLTLKGRGQLGDAAAIGEASVKLWMMAALVKEGFRPAATVQIS
IIIa+c	GRMZM2G313756	ZmbHLH100	pUT3673	-	RVTHVGAAQVGDGRFFVTVECERRDGVAAPLCAAAESLLCFRVESSSIGRSGPDRVVSTLTLKVWTGLDWTGSMGWLVTAIDCLI
IIIa+c	GRMZM2G042895	ZmbHLH116	pUT6080	++	EVLELRVSEVGDRVLVVNVTCSKGRDAMARVCRAVEELRLRVITASVTSVAGCLMHTIFVEVDSDQTNRIQIKHMIEAALAQLDDASASPPSVMSYY
IIIb	GRMZM2G172297	ZmbHLH96		-	KQPRVEVRTTREGREVNIHMLCARRPGLLLATMRAIEGLGLDVQQAVASCFNGFSLDIFKAELCKDGPALLLLPEEEIKSVLLQSAGL
IIIb	GRMZM2G173372	ZmbHLH35	pUT3688	-	NSTKFDVERRGNGSTRIEICCATNPEVLLSTVSALEVLGLEIEQCVVSCFSDFGMQASCSQEEEDGNNKRQVLSTDEIKQALFRSAGY
IIIb	GRMZM2G128807	ZmbHLH127		-	NTPKFDVERKEGGDTRVEIYCAAKPGLLLSTVSTLDTLGLDIQQCVVSCFNDFGMHASCSEMQREMISADAIKQELFKNAGY
IIIb	GRMZM2G173534	ZmbHLH175	pUT5693	-	QQATVEVRMREGHAVNIHMFCARRPGILLSTMTALDSLGLDIEQAVISCFNGFAMDVFRAEQCADGPGMVPEEIKAVLMHTAGL
IIIb	GRMZM2G033356	ZmbHLH130		-	QQPRVEVRMREGRAVNIHMLCARRPGLLLSAMRAIEGLGLDVQQAVISCFNGFSLDIFKAELCKEGPGLLPEEIKSVLLQSAGF
IIId+e	GRMZM2G013688	ZmbHLH109	pUT3993	++	ADEAVEVRMLGPDAAAVRATSAGPHAPARLMGALRSLELHVQHACVTRVNGVTVLDVVVDVATPLQDDDGGLRATLLQMMQDS
IIId+e	GRMZM2G076636	ZmbHLH99	pUT4693	-	PRPEVDIQVVQDEVLVRVMSPMENHPVKKVFQAFEEAEVRVGESKVTSNNNGTAVHSFIIKCPGTEQQTREKVIAAMSRAMSS
IIId+e	GRMZM2G049229	ZmbHLH91		-	HAVEIDAKILGLEAMIRVQCHKRNHPSARLMTALRELDLDVYHASVSVVKDLMIQQVAVKMASRMYSQDQLSAALYSRLAE
IIId+e	GRMZM2G001930	ZmbHLH149		-	HAVEIDAKILGLEAMIRVQCHKRNHPSARLMTALRELDLDVYHASVSVVKDLMIQQVAVKMASRVYTQDQLSAALYSRLAE
IIId+e	GRMZM2G107560	ZmbHLH95	pUT3672	++	ADEAVEVRMLGPDVAAVRATSAAPHAPARLMSALRSLELHVQHACVTRVNGMTVQDVVVDVASPLQVQDDDHDGLRAALLQRMQDSAAT
IIId+e	GRMZM2G159937	ZmbHLH57	pUT5637	-	DSPDVEVKAMQDEVVLRVTTPLYAHPVSRVFHAIRDAELIVAASDVAVADEAVTHTLVLRSPGPEQLTAETVLAAMSRGMTSATPSP
IIId+e	GRMZM2G148723	ZmbHLH46		+	PRPEVDIQVVQDEVLVRVMSPMENHPVKKVFQAFEEAEVRLGESKVTGNNNNGTVVHSFIIKCPGTEQQTREKVIAAMSRAMS
IIId+e	GRMZM2G472671	ZmbHLH145	pUT2108	++	EKLGLEVRMVAGLDAAALRLTTSAARHAPAHLMLALRSLDLQVQHACVCRVGGVTVQDAIVDVPAGLRDERCLRAALLQRLQPSG
IIId+e	GRMZM2G038479	ZmbHLH8		++	LEEKLEVRMVGRNAAALRLTTASTRHAPALLMGALRSLDLPVHNACVSRVGGSATVQDAVVDVPAALQDEGCLRAALLHVLQQ
IIIf	GRMZM2G172795	ZmbHLH2	pUT4953	++	TSNVTVTVSDRDVLLEVQCLWEKLLMTRVFDAIKSLHLDALSVQASALDGFMRLKIGAQFAGSGAVVPGMISQSLRKAIGK
IIIf	GRMZM5G822829	ZmbHLH1		++	GTSNVTVTVSDKDVLLEVQCRWEELLMTRVFDAIKSLHLDVLSVQASAPDGFMGLKIRAQFAGSGAVVPWMISEALRKAIGK
IVa	GRMZM2G355469	ZmbHLH102		-	PLPEIEARFLNKNVTVRIHCVGVKGVVVRVLAELEELHLSIIHANVVPFHACTLIITITAKVDEGFTVTAEEIVGRLKTSACI
IVa	GRMZM2G120021	ZmbHLH71		++	QLPEIEARFAENSVMVRIHCEDGKGVAVKVLAEVEELHLSIIHANVLPFVEGTLIITITAKVEEGFTVSAGEIVGRLNSALLH
IVa	GRMZM2G068604	ZmbHLH115	pUT3424	++	PEIEARLSERSVLLLRIHCYSARGLLVRVISEVEQMQLSITHTNVMPFPASTAIITITAKVEDGFNATVDEIVRRINSALHQHYSSSSEETRG
IVa	GRMZM2G095899	ZmbHLH114	pUT3690	++	ALPEIEARISDGNVVMLRIHCEDGKGVLVRLLAEVEGLRLSITHTNVMPFSACILIINIMAKVAEGFNATADGIVGRLNAVLAAGPTC
Vb	GRMZM2G166642	ZmbHLH63	pUT6834	-	VVELVHGGAAPPSAGGGVLVRATLSCDDGADVFADVRHALRPLRLSVVGSEVTTLGGRVRFTFLITSSTCGDVGAVVVDSVRQALQSVLDRANSALEFAPRASLLNKRRRVSTFESSSSSSA
Vb	GRMZM2G145146	ZmbHLH107	pUT4690	-	AAASARRVRAWVCCADRPGLMSELGRAVRSVSARAVRAEIATVGGRTRSVLELDVGGQHNGDDAGTSSRPALQAALRAVLLSREDMLGAECCYKRQRFSAHLARV
Unclassified	GRMZM5G863198	ZmbHLH119		-	EVEVQHLGSGLHAILVTTGAPPSEGAPFHRAVRAVEEAGGEVQNAHFSVVGARAIYTIHALVAEGGIERVVHRLKAALRG
Unclassified	GRMZM2G150327	ZmbHLH111	pUT4696	-	VIPTVEADVRGTTVLLRVVCREKKGALITVLKELEKHGLSVVNTNVLPLAGSSLNITITARIEDGFSTAIELVNALNAALKKN
Unclassified	GRMZM2G112629	ZmbHLH76	pUT3409	+	RMPVIEVRCQDGTLDVVLISEAARPFKLHEVITVLEQEGAEVVSASFSVIGDKIFYTVHSQALSPRIGVDAARVSQRLHALLLAPTILV
* The sequences are from GRASSIUS (43)
a The bHLH subfamilies were classified by the phylogenetic tree in Fig.7A
bHomdimerization test by Y2H. ++ indicates yeast growth on SD media deficient Leu/Trp/His/Ade and + means yeast growth on SD media deficient Leu/Trp/His. - means no growth on SD deificient media. Detail method is in the material and method section.
